# Supplementary material for: Combining Zeolites with Early-Maturing Annual Legume Cover Crops in Rainfed Orchards: Effects on Yield, Fatty Acid Composition and Polyphenolic Profile of Olives and Olive Oil
Source: Molecules. 2023 Mar 10;28(6):2545. doi: 10.3390/molecules28062545 (PMC10054706; doi:10.3390/molecules28062545)
Supplement: Supplementary file 1 [file molecules-28-02545-s001.zip]

Archive with 1 entries (1 files):
- molecules-2203001-supplementary.pdf
